# Supplementary material for: ADO/hypotaurine: a novel metabolic pathway contributing to glioblastoma development
Source: Cell Death Discov. 2021 Jan 22;7:21. doi: 10.1038/s41420-020-00398-5 (PMC7822925; doi:10.1038/s41420-020-00398-5)
Supplement: Supplementary file 9 — Supplementary Table 1 [file 41420_2020_398_MOESM9_ESM.xls]

## Sheet: HBraG177Su01详细病理资料
Pathology Number	sex	age	pathology grade	Tumor description
D395296	Female	53	aneurysm
D554287	Male	34	peritumor
D300041	Male	55	peritumor
D556959	Female	23	peritumor
D559717	Female	64	aneurysm
D564353	Female	58	aneurysm
D574747	Female	61	peritumor
D574772	Male	71	aneurysm
D498813	Male	42	aneurysm
D537790	Female	58	aneurysm
D542260	Male	37	peritumor
D546484	Female	33	peritumor
D24333	Male	49	peritumor
D45692	Female	42	peritumor
D31544	Male	51	aneurysm
D39717	Male	58	peritumor
D24531	Female	46	peritumor
D54367	Male	82	aneurysm
D0099790	Female	34	WHO II	GFAP（++）、S-100（+）、CD34（-/+）、PCNA（++）。
D0108102	Female	61	WHO II	CK（+）、EMA（-）、GFAP（-/+）、S-100（++）、CD34（++）、PCNA（++）、Vimentin（++～+++）。
D0110293	Male	72	WHO II	GFAP（+）、S-100（++）、EMA（-）、Vimentin（-/+）、PCNA（++）、CD34（-/+）。
D23314	Male	38	WHO II-III	GFAP(+)，Oligo-2(+)，IDH-1(+)，ARTX(+)，NeuN(-),p53(-),Ki67:10%
D27622	Male	49	WHO II	GFAP（+）、S-100（++）、CD34（-/+）、PCNA（+）。
D31425	Female	47	WHO II	GFAP（+）、S-100（+）、CD34（-/+）、PCNA（++）。
D36568	Male	32	WHO III	GFAP(+)，Oligo-2(+)，IDH-1(+)，ARTX(+)，NeuN(-),p53(+),Ki67:5-10%
D39717	Female	27	WHO I-II	GFAP(+)，Oligo-2(+)，IDH-1(+)，NeuN(-),p53(-),Ki67:15%
D39831	Male	46	WHO II	GFAP（+）、EMA（-）、S-100（++）、CD34（-/+）、PCNA（++）。
D40056	Male	67	WHO II	GFAP（++）、S-100（++）、CK（++）、CD34（-/+）、PCNA（+）、CD45（-）。
D44416	Male	47	WHO III	CD34（-/+）、S-100（++）、GFAP（+++）、CK（++）、Vimentin（+++）、PCNA（++）。
D46450	Female	32	WHO II	GFAP（+）、S-100（+）、CK（++）、CD34（-/+）
D52710	Female	29	WHO II-III	GFAP（+）、S-100（+）、CK（++）、EMA（+）CD34（-/+）、PCNA（+）。
D58413	Male	56	WHO II	GFAP（++）、S-100（+）、CD34（-/+）、PCNA（++）。
D52708	Male	21	WHO I	GFAP（+）、S-100（++）、CD34（-/+）、PCNA（+）。
D62923	Female	71	WHO I-II	GFAP(+)，Oligo-2(+)，IDH-1(+)，CD34(+),NeuN(+)，Syn(-),Ki-67:5-7%
D63768	Female	38	WHO III	GFAP(+),Oligo-2(+)，IDH-1(+)，NeuN(-)，Ki67:10%。
D65569	Male	68	WHO II	GFAP(+)，Oligo-2(+)，IDH-1(+)，NeuN(-)，Ki-67:5%
D67918	Male	41	WHO I-II	GFAP（++）、S-100（++）、CD34（-/+）、PCNA（+）。
D68327	Female	40	WHO II	GFAP（++）、S-100（+）、CK（+）、EMA（-）、CD34（-/+）、PCNA（+）。
D77226	Female	72	WHO II-III	GFAP(+)，Oligo-2(+)，IDH-1(+)，NeuN(-),S-100(+),Ki67:10%
D83714	Male	58	WHO III	GFAP(+)，Oligo-2(++)，IDH-1(+)，NeuN(-),p53(+),Ki67:10%
D87680	Male	36	WHO II	GFAP(+)，Oligo-2(+)，IDH-1(-)，NeuN(-),p53(-),Ki67:40%
D92412	Female	56	WHO III	GFAP（++）、S-100（+）、PCNA（+）、BCL-2（-）。
D96217	Female	49	WHO II	GFAP（+）、S-100（++）、PCNA（++）、BCL-2（-）。
D0101042	Male	36	WHO II	GFAP(+)，Oligo-2(+)，IDH-1(+)，p53(+),NeuN(-),Syn(-),CD34(-),Ki67:10%
D0107045	Male	51	WHO III	GFAP（++）、S-100（？）、CD34（-/+）、PCNA（++）。
D21883	Female	55	WHO II	GFAP(-)，Oligo-2(+)，IDH-1(+)，NeuN(-),p53(-),S-100(+),Syn(+),NF(+),Ki67:25%
D28574	Male	57	WHO II	GFAP(+)，Oligo-2(+)，IDH-1(+)，NeuN(-),S-100(+),Ki67:5-10%
D31935	Male	44	WHO III	GFAP（++）、S-100（-）、CD34（-/+）、PCNA（+）。
D38688	Female	39	WHO II	GFAP(+)，Oligo-2(+)，IDH-1(-)，p53(+),NeuN(+),Ki67:8%
D46719	Female	41	WHO III	GFAP(+)，Oligo-2(+)，IDH-1(-)，NeuN(-),S-100(+),Ki67:15%
D49369	Male	42	WHO II	GFAP（++）、S-100（++）、CD34（-/+）、PCNA（+）、Vimentin（+）。
D64224	Female	38	WHO III	GFAP(-)，Oligo-2(+)，IDH-1(+)，p53(-),CD34(+)，Ki67:2%
D66862	Male	81	WHO III	GFAP（+++）、S-100（++）、CD34（-/+）、PCNA（-）。
D78067	Female	71	WHO II	GFAP(+)，Oligo-2(+)，IDH-1(-)，p53(-),NeuN(-),ATRX(+),Ki67:3%
D78627	Male	74	WHO II-III	GFAP（+++）、S-100（++）、CD34（-/+）、PCNA（+）。
D78676	Male	55	WHO II	GFAP(+)，Oligo-2(+)，IDH-1(+)，p53(-),NF(+),ATRX(+),Ki67:3%
D80931	Female	66	WHO II	GFAP(+)，IDH-1(-)，p53(+),ATRX(+),S-100(+),EMA(-),AE1/AE3(-),Ki67:2-3%
D85391	Male	61	WHO I-II	GFAP(+)，Oligo-2(+)，IDH-1(-)，NeuN(-),CD34(-),Vim(-),Ki-67:10%
D0100709	Female	48	WHO II-III	GFAP(+)，Oligo-2(+)，NeuN(-),ATRX(+),p53(+)，Ki67:3%
D23907	Male	53	WHO III	GFAP(+)，Oligo-2(+)，IDH-1(-)，NeuN(-),p53(+),ATRX(+),Ki-67:3-5%。
D26990	Male	54	WHO II	GFAP（+）、S-100（+）、CD34（-/+）、PCNA（++）
D28334	Female	61	WHO III	GFAP(+)，Oligo-2(+)，IDH-1(±)，NeuN(-),p53(+),Vimentin(+),AE1/AE3(-),Ki-67:40-50%
D35363	Male	37	WHO II	GFAP(+)，Oligo-2(+)，IDH-1(±)，NeuN(-),Vimentin(+),AE1/AE3(-),Ki-67:25%。
D35364	Female	47	WHO I-II	GFAP(+)，IDH-1(-)，NeuN(+)，p53(+),Vim(+),S-100(+),CD34(+)，MGMT(-),Ki-67:50%
D46251	Male	61	WHO II	GFAP(+)，IDH-1(-)，NeuN(-),Vim(+),CD56(+),c-myc(+),MGMT(+),p53(+),CD34(-),Ki-67:30%
D51766	Male	37	WHO III	GFAP(+)，Oligo-2(+)，IDH-1(-)，p53(+),CD56(+),MGMT(+),NeuN(-),CD34(+)，Ki-67:25%。
D53909	Female	31	WHO II	GFAP(+)，Oligo-2(+)，IDH-1(-)，CD34(-),Vim(+),AE1/AE3(-),Ki-67:50%。
D54483	Male	37	WHO I-II	GFAP(++)，Oligo-2(+)，IDH-1(-)，NeuN(-),p53(+),Vim(+),ATRX(+),AE1/AE3(-),Ki-67:30%。
D65713	Female	57	WHO II	GFAP（++）、S-100（++）、Ki-67:5-10%
D62244	Female	61	WHO II	GFAP(-)，NeuN(+),Syn(+),Vim(-)，AE1/AE3(-),Ki-67:90%。
D68018	Female	66	WHO IV	GFAP(+)，Oligo-2(+)，IDH-1(-)，p53(+),Vim(+),Ki-67:30-40%。
D73475	Female	48	WHO IV	GFAP(+)，Oligo-2(+)，IDH-1(-)，NeuN(-),p53(+),ATRX(+),Ki-67:70%。
D74683	Male	41	WHO IV	GFAP(+)，Oligo-2(+)，IDH-1(-)，p53(+),NeuN(+)，ATRX(+),Ki-67:50%
D77217	Male	39	WHO IV	GFAP(+)，Oligo-2(+)，IDH-1(-)，NeuN(-),ATRX(+),Syn(-),Ki-67:25%。
D77456	Male	52	WHO IV	GFAP(+)，Oligo-2(+)，IDH-1(-)，p53(-),CD34(-),ATRX(+),Ki-67:30%
D77847	Female	48	WHO IV	GFAP(+)，Oligo-2(-)，NeuN(-),Vimentin(+),AE1/AE3(-),S-100(+),EMA(-),Ki-67:20%
D80424	Male	71	WHO IV	S-100（+）、GFAP（+）、EMA（-）、CD99（+）、NSE（-）、Syn（+）、CD57（-）、Ki-67（+）。
D82290	Female	36	WHO IV	GFAP(+++)，Oligo-2(++)，IDH-1(-)，NeuN(-),p53(+),Vim(-),ATRX(+),AE1/AE3(-),Ki-67:20%。
D85566	Male	41	WHO IV	GFAP（+）、S-100（++）、Ki-67:5-10%
D85772	Female	27	WHO IV	CK（++）、EMA（-）、GFAP（+～++）、S-100（+）、CD34（-/+）、PCNA（+）、Vimentin（+）。
D86907	Female	20	WHO IV	S-100（-）、GFAP（++）、EMA（-）、CD99（+）、NSE（-）、Syn（+）、CD57（-）、Ki-67（++）。
D92306	Female	31	WHO IV	GFAP（++）、S-100（++）、CK（++）、EMA（+）、Ki-67（<1% +）、Vimentin（++） 。
D92776	Male	39	WHO IV	GFAP（++）、S-100（+）、CD34（-/+）、PCNA（+）、EMA（-）
D96042	Male	46	WHO IV	GFAP(+)，Oligo-2(++)，NeuN(-)，ATRX(+)，p53(++)，Ki67:31%
D96621	Female	68	WHO IV	CK（+）、EMA（-）、GFAP（+～++）、S-100（++）、CD34（-/+）、PCNA（++）、Vimentin（+）。
D36123	Male	51	WHO IV	GFAP（+）、S-100（+～++）、Vimentin（+）、CD56（+）、Ki-67（1%～2% +）、P53（+）、TOPO（+）、BCL-2（-）、P-gP（+） 。
D453994	Female	37	WHO IV
D456387	Female	49	WHO IV	CK（+）、GFAP（++）、S-100（+～++）、Ki-67（++）。
D455670	Male	57	WHO IV	EGFR（+～++）、CD56（++）、S-100（++）、GFAP（+）、P53（+）、TOPO（+）,Ki-67（40～50% +）。
D455670	Female	63	WHO IV	GFAP（++）、S-100（++）、Ki-67:5-10%、P53（++）、TOPO（+）
D440904	Female	47	WHO IV
D481115	Male	56	WHO IV
D228060	Female	58	WHO IV	GFAP（++）、S-100（++）、CD34（-）、Ki-67:80%、Vimentin（+）。
D490661	Male	51	WHO IV	GFAP（+）、S-100（±）、P53（+）、EGFR（±）、Ki-67（<5%+）、Vimentin（++） 。
D486500	Male	44	WHO IV	PSA（±）、GFAP（++）、S-100（+～++）、Ki-67（约3～5% +）。
D492915	Female	39	WHO IV	CK（-）、EMA（-）、GFAP（+～++）、S-100（++）、CD34（-/+）、PCNA（++）。
D494396	Male	45	WHO IV	GFAP（++）、S-100（++）、CD34（-/+）、PCNA（++）、
D370821	Male	48	WHO IV	GFAP（+）、S-100（++）、CD34（-/+）、PCNA（+～++）。
D498839	Female	37	WHO IV	GFAP（++）、S-100（+）、CD34（-/+）、PCNA（+～++）、Ki-67:50%
D503796	Male	26	WHO IV
D506571	Female	47	WHO IV	GFAP（+）、S-100（++）、CD34（++）、Ki-67（++）、Vimentin（+）
D505548	Male	39	WHO IV	GFAP（++）、P53(+)、CD34（++）、EGFR(-)、Ki-67:10%
D497744	Female	51	WHO IV	GFAP（+）、P53(+)、EGFR(-)、Ki-67(-)
D511285	Male	38	WHO IV	GFAP（++）、S-100（+）、CD34（++）、Vimentin（+） 、Ki67: 5-10%
D514275	Female	42	WHO IV	GFAP（+）、S-100（++）、CD34（+）、Vimentin（+） 、Ki67: 5-10%
D503969	Female	45	WHO IV	GFAP(+)、S-100(+)、CD34(-/+)、PCNA(++)、CK(-)、EMA(-)
D430697	Female	52	WHO IV	GFAP（+）、S-100（±）、P53（+）、EGFR（±）、Vimentin（+）、Ki67:15%
D430365	Male	26	WHO IV	GFAP(++)、Oligo-2(+)、IDH-1(-)、p53(+)、Vim(++)、Ki-67:20-30%
