# Supplementary material for: ADO/hypotaurine: a novel metabolic pathway contributing to glioblastoma development
Source: Cell Death Discov. 2021 Jan 22;7:21. doi: 10.1038/s41420-020-00398-5 (PMC7822925; doi:10.1038/s41420-020-00398-5)
Supplement: Supplementary file 10 — Supplementary Table 2 [file 41420_2020_398_MOESM10_ESM.xls]

## Sheet: HBraG177Su01详细病理资料
Supplementary Table 2：Glioma tissue microarray information
follow-up time	overall survival	Pathology Number	sex	age	pathology grade	Tumor description
2017.07	113	P01A0506	Female	37	WHO II	GFAP（++）、S-100（++）、CD34（-/+）、PCNA（++）。
2017.07	113	P01A0507	Female	20	WHO I	GFAP（++）、PCNA20%（+）、S-100（++）、CD34（+）。
2017.07	113	P01A0508	Male	44	WHO I-II	GFAP（++）、S-100（-）、CD34（+）、PCNA40%(+)。
N（2009-02）	12	P01A0662	Female	2	WHO IV	CgA（-）、NSE（++）、GFAP（+）、CD45（-）、PCNA（+++）、S-100（-）。
2017.07	112	P01A0510	Female	63	WHO III	GFAP（+）、S-100（++）、CD34（-/+）、PCNA（++）。
2017.07	112	P01A0509	Male	42	WHO I-II	GFAP（+++）、S-100（+++）、CD34（-/+）、PCNA（++）。
N（2010-01）	22	P01A0663	Male	53	WHOIV	GFAP（+++）、PCNA（++）、CD34（-/++）、S-100（+++）、EMA（+）。
2017.07	111	P01A0511	Male	69	WHO I-II	GFAP（++）、S-100（+++）、CD34（-/+）、CD45（-）、PCNA（+）。
2017.07	111	P01A0512	Female	11	WHO I	GFAP（++）、CD34（-/+）、S-100（+++）、PCNA>30%。
2017.07	110	P01A0513	Male	16	WHO I-II	GFAP（+）、S-100（++）、PCNA（++）、CD34（-/+）。
2017.07	110	P01A0514	Male	41	WHO I-II	GFAP（+++）、S-100（+++）、CD34（-/+）、PCNA（+）。
N（2012-09）	52	P01A0664	Male	24	WHO IV	NSE（++）、CgA（-）、PCNA（++）、GFAP（++）、CD45（-）。
2017.07	109	P01A0515	Male	17	WHO II-III	GFAP（++）、S-100（++）、CD34（-/+）、PCNA（++）、SMA（-）。
2017.07	109	P01A0516	Female	47	WHO II	GFAP（++）、S-100（++）、CK（-）、PCNA>60%、EMA（-）、CD45（-）。
2017.07	108	P01A0517	Female	34	WHO I	GFAP（+++）、S-100（+）、CD34（-/+）、PCNA（++）。
2017.07	108	P01A0518	Female	59	WHO II	GFAP（++）、CD34（-/+）、S-100（++）、PCNA（++）。
N（2014-07）	72	P01A0519	Female	56	WHO II-III	GFAP（+++）、PCNA（++）、CD34（-/+）、S-100（+++）、EMA（-）。
2017.07	108	P01A0521	Male	80	WHO II	GFAP（+++）、S-100（+++）、CD34（-/+）、PCNA（++）。
2017.07	108	P01A0522	Female	28	WHO I-II	GFAP（+++）、S-100（++）、CD34（-/+）、PCNA（++）。
2017.07	106	P01A0523	Male	62	WHO II-III	CK（+）、EMA（-）、GFAP（-/+）、S-100（++）、CD34（++）、PCNA（++）、Vimentin（++～+++）。
N（2015-08）	83	P01A0524	Male	66	WHO II	GFAP（++）、S-100（+++）、EMA（-）、Vimentin（-/+）、PCNA（++）、CD34（-/+）。
2017.07	106	P01A0525	Female	55	WHOI-II	GFAP（++）、S-100（++）、CD34（-/+）、PCNA（？）、EMA（-）、CK（-）。
2017.07	106	P01A0526	Female	46	WHO I-II	GFAP（++）、S-100（++）、CD34（-/+）、PCNA（+）。
2017.07	106	P01A0527	Female	30	WHO II	GFAP（+）、S-100（+）、CD34（-/+）、PCNA（++）。
2017.07	105	P01A0528	Male	29	WHO III	GFAP（++）、S-100（++）、CD34（-/+）、PCNA（++）、CD45（-）。
2017.07	105	P01A0529	Female	36	WHO I-II	GFAP（++）、PCNA（++）、S-100（++）、CD34（-/+）、EMA（+）、CK（-）。
2017.07	105	P01A0530	Female	49	WHO II	GFAP（+）、EMA（-）、S-100（++）、CD34（-/+）、PCNA（++）。
2017.07	105	P01A0531	Male	61	WHO II	GFAP（+++）、S-100（+++）、CK（+++）、CD34（-/++）、PCNA（++）、CD45（-）。
2017.07	105	P01A0532	Male	44	WHO II	CD34（-/+）、S-100（++）、GFAP（+++）、CK（++）、Vimentin（+++）、PCNA（++）。
2017.07	105	P01A0533	Male	36	WHO II	GFAP（++）、S-100（+）、CK（++）、CD34（-/+）、PCNA（++）。
2017.07	104	P01A0534	Male	39	WHO II-III	GFAP（+）、S-100（+）、CK（++）、EMA（+）CD34（-/+）、PCNA（++）。
2017.07	104	P01A0535	Male	56	WHO II	GFAP（+）、S-100（+）、CD34（-/+）、PCNA（++）。
2017.07	103	P01A0536	Male	12	WHO I	GFAP（+）、S-100（++）、CD34（-/+）、PCNA（+）。
2017.07	103	P01A0537	Male	66	WHO I-II	GFAP（+）、S-100（+++）、CD34（-/+）、CD45（-）、PCNA（++）。
2017.07	103	P01A0538	Female	37	WHO I	GFAP（++）、S-100（+++）、CD34（-/+）、CK（+）、PCNA（+）。
2017.07	102	P01A0539	Male	4	WHO I
2017.07	102	P01A0541	Male	6	WHO I-II	GFAP（++）、S-100（+++）、CD34（-/+）、PCNA（++）。
2017.07	102	P01A0542	Male	5	WHO I	GFAP（++）、S-100（+）、CK（+）、EMA（-）、CD34（-/+）、PCNA（+）。
2017.07	101	P01A0543	Female	43	WHO II-III	CK（+）、EMA（+）、GFAP（+）、PCNA（+）、CD34（-/+）、S-100（++）。
2017.07	101	P01A0545	Male	32	WHO I
2017.07	101	P01A0544	Male	57	WHO II	S-100（++）、GFAP（++）、PCNA（++）、CD30（-/+）、EMA（+）、CK（+）。
N（2014-09）	67	P01A0546	Female	55	WHO III	GFAP（+）、S-100（+）、PCNA（+）、BCL-2（-）。
2017.07	101	P01A0547	Female	61	WHO I	GFAP（+）、S-100（+）、PCNA（+）、BCL-2（-）。
2017.07	100	P01A0548	Male	34	WHO II	GFAP（++）、S-100（？）、CK（++）、EMA（-）、PCNA（+）。
2017.07	100	P01A0549	Male	37	WHO III	GFAP（++）、S-100（？）、CD34（-/+）、PCNA（++）。
2017.07	100	P01A0550	Male	44	WHO II
N（2011-12）	33	P01A0665	Male	37	WHO IV	CK（-）、GFAP（+++）、S-100（++）、Vimentin（++）、PCNA（++）、Ki-67（-）、CD34（-/+）。
2017.07	100	P01A0552	Male	46	WHO II	GFAP（++）、S-100（-）、CD34（-/+）、PCNA（+）。
2017.07	99	P01A0551	Female	52	WHO II	GFAP（++）、S-100（+）、CD34（-/+）、PCNA（+）、Vimentin（++）。
2017.07	99	P01A0553	Male	20	WHO I-II	GFAP（+）、S-100（-）、CD34（-/+）、PCNA（+）。
2017.07	99	P01A0554	Male	60	WHO II	GFAP（++）、S-100（++）、CD34（-/+）、PCNA（+）、Vimentin（+）。
N（2014-10）	66	P01A0555	Female	41	WHO III	GFAP（+++）、S-100（++）、CK（+）、CD34（-/+）、PCNA（++）、EMA（+）。
2017.07	99	P01A0556	Male	51	WHO II	GFAP（+++）、S-100（++）、CD34（-/+）、PCNA（？）。
2017.07	99	P01A0557	Male	41	WHO II	GFAP（++）、S-100（++）、CD34（-/+）、CK（+）、PCNA（++）。
2017.07	99	P01A0558	Male	68	WHO II-III	GFAP（++）、S-100（++）、CD34（-/+）、PCNA（++）。
2017.07	98	P01A0559	Male	31	WHO II	GFAP（+～++）、S-100（+）、CD34（-/+）、PCNA（40%）、CD45（-/+）。
N（2014-04）	59	P01A0560	Male	63	WHO II	GFAP（++）、S-100（+）、CD34（-/+）、PCNA（++）、EMA（-）、CK（-）。
2017.07	98	P01A0561	Male	65	WHO I-II	GFAP（++）、S-100（++）、CK（-）、EMA（-）、PCNA（++）、CD34（-/+）。
N（2013-07）	50	P01A0562	Female	57	WHO II-III	GFAP（++）、S-100（++）、CD34（-/+）、PCNA（++）、EMA（+）、CK（+）。
2017.07	97	P01A0563	Male	57	WHO II	GFAP（++）、S-100（+）、EMA（-）、CD34（-/+）、Ki-67（+）、PCNA（++）。
N（2013-03）	45	P01A0564	Male	73	WHO II	GFAP（+）、S-100（+）、CD34（-/+）、PCNA（++）。
2017.07	97	P01A0687	Female	6	WHO I
2017.07	97	P01A0565	Male	47	WHO I-II	Ki-67 20%（+）、S-100（+）、GFAP（+～++）、CD68（+）、Vimentin（++）、CK（-）、CD34（-）、EMA（+）。
2017.07	97	P01A0566	Female	42	WHO I-II	CD45（-）、GFAP（+）、Ki-67<10%、S-100（+）、PCNA 20-30%、CD34（+）。
2017.07	97	P01A0568	Male	60	WHO I-II
2017.07	96	P01A0567	Male	31	WHO I	CD34（-/+）、GFAP（++）、PCNA（+）、EMA（-）、S-100（+）。
2017.07	96	P01A0569	Male	63	WHO II	EMA（-）、CD34（+）、CD31（+）、Ki-67<2%、Vimentin（++）、GFAP（++）、S-100（++）。
2017.07	96	P01A0570	Male	20	WHO I-II	CK（+～++）、GFAP（+）、S-100（+～++）、CD34（-/+）、EMA（-）、PCNA（++）。
N（2014-04）	57	P01A0571	Male	69	WHO II	GFAP（++）、S-100（++）、Ki-67 5-10%。
2017.07	96	P01A0572	Female	42	WHO II	GFAP（+）、S-100（+）、Ki-67 3%、CD34（-）、EMA（-）、CK（+）。
2017.07	95	P01A0573	Female	26	WHO I	GFAP（+）、S-100（++）、CD34（-/+）、PCNA（+）、CD45（-）。
N（2012-02）	30	P01A0574	Female	41	WHO III	AB/PAS、GFAP（+）、S-100（+）、EMA（-）、Ki-67 20%、CD34（-）、LCA（+）。
2017.07	95	P02A0003	Male	49	WHO II-III	GFAP（+）、S-100（+～++）、Ki-67（？）、Vimentin（++）、CD34（-/+）、CK（+）、EMA（-）。
N（2013-11）	50	P01A0666	Male	41	WHO IV	Vimentin（+）、GFAP（+）、P53（+）、CD34（+）、Ki-67 10～40%、SMA（-）。
N（2010-10）	13	P01A0667	Male	44	WHO IV	GFAP（+）、S-100（+）、Vimentin（+）、Ki-67 60%、PCNA 80%、EGFR（+）、P53（+）、CD34（-）。
2017.07	94	P01A0575	Female	36	WHO II	GFAP（+～++）、S-100（+）、Ki-67（+）、CD34（-/+）、CK（-）、EMA（-）。
N（2010-08）	11	P01A0668	Male	22	WHO IV	S-100（+）、GFAP（+）、EMA（-）、CD99（+）、NSE（-）、Syn（+）、CD57（-）、Ki-67（+）。
2017.07	94	P01A0576	Male	20	WHO II-III	CK（+～++）、GFAP（+）、S-100（+）、CD34（-/+）、PCNA（++）、EMA（-）。
2017.07	93	P01A0577	Male	36	WHO I-II
2017.07	93	P01A0578	Female	23	WHO II	CK（+）、EMA（-）、GFAP（+～++）、S-100（+）、CD34（-/+）、PCNA（++）、Vimentin（++）。
2017.07	93	P01A0579	Female	18	WHO I-II	CK（-）、EMA（-）、GFAP（++）、S-100（+）、CD34（-/+）、PCNA（？）。
2017.07	93	P01A0580	Female	42	WHO II-III	GFAP（++）、S-100（++）、CK（++）、EMA（+）、Ki-67（<1% +）、Vimentin（++） 。
N（2014-06）	55	P01A0581	Male	41	WHO II	GFAP（++）、S-100（+～++）、CD34（-/+）、PCNA（++）、CK（++）、EMA（-）。
N（2015-12）	73	P01A0582	Male	58	WHO II-III
N（2013-03）	56	P01A0583	Male	37	WHO II-III	GFAP（+）、S-100（+）、Ki-67 50%、CD99（+）、PCNA85%、Vimentin（+）、EMA（-）、CgA（-）、NSE灶性（+～++）、Syn（++）。
2017.07	92	P01A0585	Male	35	WHO II-III	GFAP（++）、S-100（+～++）、Vimentin（+）、CD56（++）、Ki-67（约1%～2% +）、P53（+）、TOPO（+）、BCL-2（-）、P-gP（+） 。
N（2011-02）	15	P01A0669	Female	43	WHO IV	GFAP（+）、S-100（+）、Vimentin（++）、CgA（-）、NSE（+）、Syn（++）、Ki-67 25%、EMA（-）。
2017.07	92	P01A0586	Male	40	WHO I-II	CK（+）、GFAP（++）、S-100（+～++）、Ki-67（++）。
N（2012-12）	37	P01A0587	Male	46	WHO II-III	EGFR（+～++）、CD56（+～++）、S-100（+～++）、GFAP（+）、P53（+）、TOPO（+）。 补做：Ki-67（约40～50% +）。
2017.07	91	P01A0588	Female	17	WHO I-II	CK（-）、EMA（-）、GFAP（+）、CD34（-/+）、Ki-67 1%(+)、S-100（++）。
2017.07	91	P01A0589	Female	47	WHO II-III	CK（+）、EMA（-）、GFAP（++）、S-100（+）、PCNA（80% +）、Vimentin（+）。
2017.07	91	P01A0590	Male	33	WHO II-III	EMA（-）、CK（-）、S-100（+）、GFAP（+）、CD99（+）、Ki-67 40%、Vimentin（++）、LCA（-）、PLAP（-）、CD34（-）、IV（-）、BCL-2（+）。
N（2013-09）	44	P01A0591	Female	37	WHO II-III	GFAP（+～++）、S-100（++）、CD34（-）、Ki-67 80%、Vimentin（++）。
N（2014-01）	48	P01A0592	Male	42	WHO II-III	GFAP（+～++）、S-100（±）、P53（+）、EGFR（±）、Ki-67（<5%+）、Vimentin（+～++） 。
2017.07	89	P01A0593	Male	4	WHO II	PSA（±）、GFAP（++）、S-100（+～++）、Ki-67（约3～5% +）。
N（2012-11）	33	P01A0594	Male	79	WHO I-II	CK（-）、EMA（-）、GFAP（+～++）、S-100（++）、CD34（-/+）、PCNA（++）。
N（2011-11）	20	P01A0595	Male	74	WHO II	CK（+）、GFAP（++）、S-100（+）、CD34（-/+）、EMA（+）、Ki-67（+）、Vimentin（+～++） 。
2017.07	88	P01A0596	Male	50	WHO I-II	GFAP（++）、S-100（+～++）、CD34（-/+）、PCNA（+～++）。
2017.07	88	P01A0597	Female	36	WHO I-II	GFAP（+～++）、S-100（++）、CD34（-/+）、PCNA（++）。
2017.07	88	P01A0598	Male	32	WHO II	GFAP（++）、S-100（++）、CD34（+）、PCNA（++）、EMA（-）、CK（++）。
2017.07	88	P01A0599	Male	36	WHO III	GFAP（++）、S-100（+++）、CD34（+～++）、Ki-67（++）、Vimentin（++） 。
2017.07	88	P01A0600	Male	38	WHO I	GFAP（++）、S-100（++）、PCNA（+）、CD34（-/+）、CK（-）、EMA（±）。
2017.07	87	P01A0601	Female	18	WHO I	P53(+),GFAP(++),EGFR(-),Ki-67(-).
2017.07	87	P01A0602	Male	3	WHO I-II	CK(±),EMA(+),GFAP(++),S-100(++~+++),CD34(-/+),PCNA(++),NSE(+)。
2017.07	87	P01A0603	Female	42	WHO II	GFAP(+),S-100(+),EGFR(++),P53(+),PCNA(80-90%+),Vimentin(++)。
N（2014-11）	55	P01A0604	Female	45	WHO II-III	GFAP(++),S-100(+),CD34(-/+),PCNA(+～++),CK(-),EMA(-)。
2017.07	87	P01A0605	Female	52	WHO II	S-100(+),GFAP(+～++),NSE(+),Syn(+),Vimentin(+),EMA(-),Ki-67(5%+)。
2017.07	87	P01A0606	Male	20	WHO II-III	GFAP(+),EMA(-),Ki-67(1%),CK(+),Vimentin(++),S-100(+),CD99(+),CD34(++),Bcl-2(+),CgA(-),Syn(+),NSE(+),Actin(-)。
N（2015-06）	62	P01A0607	Male	68	WHO II	GFAP(+),S-100(++),CD34(+),EMA(-),CK(-),PCNA(+～++)。
N（2011-03）	10	P01A0670	Male	60	WHO IV	Vimentin(++),EMA(-),CK(-),PR(-),S-100(+),GFAP(+～++),CD56(-/+)。
N（2013-02）	33	P01A0608	Female	33	WHO III	S-100(+),GFAP(+),Ki-67(约3-5%+),TOPO(+),P-gP(+),P53(+),EGFR(+)。
N（2012-04）	23	P01A0671	Female	65	WHO IV	CD34(+),CD68(-),PLAP(-),GFAP(+),Ki-67(50%),S-100(-),CK(-),Vimentin(++),EMA(+),HCG(-),Desmin(-),Bcl-2(+),CD31(+),CgA(-),Syn(-),NSE(+)。
2017.07	86	P01A0609	Female	14	WHO I	GFAP(+),S-100(+～++),CD34(-/+),PCNA(+)。
2017.07	86	P01A0610	Male	28	WHO I-II	CK(-),CD34(-/+),S-100(+),GFAP(+),PCNA(+～++)。
2017.07	86	P01A0611	Male	37	WHO I-II	CK(+),CD34(-/+),S-100(+),GFAP(+),PCNA(+)。
N（2011-11）	17	P01A0672	Female	60	WHO IV	P53(+),EGFR(+～++),GFAP(+～++),S-100(+),EMA(-),Ki-67(50-70%+),Vimentin(++)。
2017.07	85	P01A0612	Female		WHO I-II	GFAP（++）、CK（+～++）、S-100（+～++）、PCNA（++）、EMA（-）、CD34（-/+）。
2017.07	85	P01A0613	Male	36	WHO II	Vimentin（++）、CK（-）、EMA（-）、CD34（-/+）、S-100（+）、GFAP（++）、CD56（++）、Ki-67（约2-5% +）、EGFR（+）、P53（+）、TOPO（+）、PgP（+）。
2017.07	85	P01A0614	Female	49	WHO I	S-100（++）、GFAP（++）、NF（-）、PCNA（+）、CD34（-/+）。
N（2013-03）	32	P01A0615	Male	41	WHO III	Ki-67（25%）、GFAP（+）、S-100（+）、EMA（-）。
2017.07	84	P01A0616	Male	19	WHO II	S-100（+）、GFAP（+～++）、P53（+）、EGFR（-）、VEGF（+）、Ki-67（<5%+）。
N（2011-06）	11	P01A0617	Male	59	WHO III	Ki-67（35% ）、CgA（-）、Syn（-）、NSE（+）、GFAP（+）、S-100（+）、Vimentin（+）、CD31（+）、EMA（-）。
2017.07	84	P01A0618	Male	41	WHO I-II	CK（+）、GFAP（++）、S-100（+）、CD34（-/+）、PCNA（+）、Ki-67（-）。
N（2013-03）	32	P01A0673	Male	56	WHO IV	GFAP（+）、Ki-67 35%、S-100（+）、EMA（-）、SMA（-）、CK（-）、Vimentin（+）。
N（2013-12）	40	P01A0619	Male	58	WHO II-III	CK（+）、GFAP（+～++）、S-100（+）、EMA（-）、CD34（-/+）、PCNA（++）。
N（2012-12）	27	P01A0620	Female	40	WHO III	GFAP（+）、S-100（+）、EMA（-）、Ki-67（约60-70%+）。
2017.07	82	P01A0621	Male	33	WHO III	CK（-）、GFAP（+～-）、S-100（+）、CD34（-/+）、PCNA（+）、Ki-67（+）。
N（2015-08）	59	P01A0622	Male	35	WHO II-III	Vimentin（+）、GFAP（+）、S-100（+）、EMA（-）、CK（+）、CD34（+）、CD31（+）、CD99（+）、NSE（-）、Ki-67（-）。
2017.07	81	P01A0623	Female	38	WHO I
2017.07	81	P01A0624	Male	47	WHO III	CK（-）、EMA（-）、S-100（+）、GFAP（+）、Ki-67 25%。
2017.07	81	P01A0625	Male	34	WHO II-III	CK（-）、GFAP（+～++）、S-100（++）、EMA（-）、CD34（-/+）、PCNA（++～+++）。
2017.07	80	P01A0626	Female	61	WHO I	GFAP（+）、S-100（+～++）、Ki-67（-）、EMA（+）、CK（-）、CD34（+）、Vimentin（+～++）。
2017.07	80	P01A0627	Female	52	WHO I	GFAP（+）、S-100（+）、EMA（-）、CD34（-）、Ki-67（2%）、Vimentin（+）。
N（2014-04）	41	P01A0674	Male	46	WHO IV	GFAP（+～++）、S-100（+）、EMA（-）、Ki-67（++）、P53（++）、CD34（++）。
N（2013-09）	34	P01A0628	Female	58	WHO II-III	GFAP（+）、S-100（+）、Vimentin（+）、Ki-67 80%。
2017.07	79	P02A0004	Female	59	WHO II-III	GFAP（++）、Ki-67（<2%+）、S-100（+～++）、CD56（+～++）、Vimentin（++）、CK（+）。
N（2012-11）	23	P01A0629	Female	30	WHO III	GFAP（++）、P53（+）、EGFR（+～++）、Vimentin（+）、Ki-67（40%+）。
N（2013-10）	34	P01A0676	Male	65	WHO IV	EMA（-）、GFAP（+）、S-100（+）、Ki-67（40%）、Vimetnin（+）、CK（-）、CD34（+）、Desmin（-）。 GFAP（+）、CK5/6（-）、CD20（-）、CD3（-）、CD31（-）。
N（2012-06）	17	P01A0677	Male	9	WHO IV	NF（-）、CD99（+）、Vimentin（+）、Syn（+）、NSE（+）、EMA（-）、GFAP（+）、Ki-67>30%、S-100（-）。
N（2012-01）	12	P01A0678	Male	41	WHO IV	CK（+）、Vimentin（++）、CgA（-）、Syn（++）、NSE（+～++）、GFAP（++）、S-100（++～+++）、EMA（-）、PCNA（++）、EGFR（-）、CD57（++）、CD34（-/+）。
N（2013-03）	26	P01A0630	Male	49	WHO III	GFAP（+～++）、S-100（++）、Ki-67（+～++）、EMA（-）、CD34（-/+）、CK（+）。
N（2011-07）	6	P01A0680	Male	78	WHO IV	GFAP（+）、Ki-67（25%）、S-100（+）、Vimentin（+）、EMA（-）、LCA（-）、CD34（-）。
2017.07	77	P01A0631	Female	48	WHO II	GFAP（+）、S-100（+）、Ki-67（5-10%+）、Vimentin（+）、EMA（-）、PR（-）。
2017.07	77	P01A0633	Male	36	WHO II	GFAP（+）、S-100（+）、EMA（-）、Ki-67（9%）、Vimentin（+）。
2017.07	77	P01A0634	Male	40	WHO I-II
2017.07	76	P01A0635	Male	41	WHO II	GFAP（+）、S-100（+）、Ki-67（2%+）、EGFR（+）、P53（+）、Vimentin（+）。
2017.07	76	P01A0636	Female	45	WHO II	GFAP（+）、S-100（+）、Ki-67（3-5%+）、P53（+）、EGFR（+）、Vimentin（+）。
2017.07	76	P01A0637	Male	54	WHO I-II	GFAP（+）、S-100（+）、PCNA（+）、CD34（-）。
2017.07	76	P01A0638	Female	32	WHO II	S-100（+）、GFAP（+）、Ki-67（2-5%+）、P53（+）、EGFR（+）。
2017.07	75	P01A0639	Male	48	WHO II	GFAP（+～++）、S-100（++～+++）、CD34（-/+）、CK（+）、PCNA（+～++）。
N（2012-10）	18	P01A0640	Male	30	WHO III	GFAP（+）、Ki-67（8%）、S-100（+）、Vimentin（+）、EMA（-）。
2017.07	75	P01A0641	Female	24	WHO I-II	S-100（+）、GFAP（+）、PCNA（+）、CD34（-/+）、CK（-）、CD68（+）。
N（2013-03）	23	P01A0642	Male	52	WHO II-III	GFAP（+）、S-100（+～++）、CD34（+）、PCNA（++）、EMA（-）、CD34（-/+）、CD31（-/+）、D2-4（-）、Vimentin（++）、Ki-67（+～++）。
2017.07	75	P01A0643	Female	26	WHO II-III	CD45（-/+）、GFAP（++）、S-100（+～++）、NF（-）、CD34（-/+）、Ki-67 5%（+）、PCNA（++）、PLAP（-）、CD20（-）、CD79a（-）、CD45R0（-/+）、CD3（-）。
N（2012-03）	10	P01A0681	Male	62	WHO IV	EMA（-）、Ki-67（20%）、GFAP（+）、S-100（+）、NF（+）、CD34（-）、NSE（+）、Syn（+）。
2017.07	74	P01A0644	Male	56	WHO II	GFAP（+）、S-100（+～++）、PCNA（++）、CD34（-/+）、CK（-）、EMA（-）。
2017.07	74	P01A0645	Male	15	WHO II	GFAP（+）、P53（+）、S-100（+）、Ki-67（<1%+）、EGFR（+）。
N（2013-01）	19	P01A0682	Male	67	WHO III	GFAP（+）、S-100（-）、CK（-）、NF（+～++）、EMA（-）、35βH11（-）、CgA（-）、Syn（+）、NSE（+）、CD34（-/+）、CD45（-）。
2017.07	72	P01A0646	Male	30	WHO I	S-100（+）、GFAP（+）、Syn（-）、Ki-67<3%、Vimentin（+）。
N（2013-12）	29	P01A0647	Female	70	WHO II-III	CK（-）、34βE12（-）、35βH11（-）、GFAP（+～++）、S-100（+～++）、CD34（-/+）、Ki-67（+）、NF（+）。
2017.07	72	P01A0648	Female	36	WHO II-III	GAFP（+）、Ki-67（10-20%+）、P53（+）、EGFR（-）。
N（2013-09）	26	P01A0649	Male	41	WHO II	GFAP（+）、S-100（+）、Ki-67（1-2%+）、P53（+）、EGFR（+）。
N（2012-04）	9	P01A0683	Male	63	WHO IV	EMA（-）、GFAP（+）、EGFR（+）、S-100（+）、Vimentin（+）、Ki-67（20%）、NF（-）、CgA（-）、Syn（+）、NSE（+）、CD34（+）。
N（2012-05）	10	P01A0684	Male	45	WHO IV	GFAP（-）、S-100（-）、EMA（-）、CD34（+）、Vimentin（+）、Ki-67（70%）、NF（-）、Desmin（-）。
2017.07	71	P01A0650	Male	37	WHO II	GFAP（+）、S-100（+）、CD34（-/+）、PCNA（++）、CD45（-）、CD68（-）、NF（+～++）、Ki-67 2%（+）。
N（2012-07	11	P01A0651	Female	69	WHO III	CK（-）、EMA（-）、GFAP（+～++）、S-100（++）、Ki-67（+）、NF（+）、CD34（-/+）。
2017.07	71	P01A0653	Female	19	WHO II
2017.07	71	P01A0652	Male	49	WHO II
2017.07	71	P01A0654	Female	66	WHO I	S-100（+）、GFAP（+）、P53（-）、Ki-67（-）、EGFR（-）。
N（2012-10）	14	P01A0685	Male	41	WHO IV	S-100（+）、GFAP（+）、PCNA 50%、EMA（-）、Vimentin（+）、CD34（+）。
N（2013-06）	21	P01A0655	Male	56	WHO III	GFAP（+）、CD68（-）、CD34（-）、Vimentin（+）、Nestin（+）、Ki-67（30%）。
2017.07	70	P01A0656	Female	20	WHO I	GFAP（+～++）、S-100（+）、Ki-67（？）、CD34（-/+）、Vimentin（+～++）.
2017.07	70	P01A0657	Female	28	WHO II	CK（+）、35βH11（+）、EMA（+）、Ki-67（+）、Viment（+++）、S-100（-）、GFAP（-）.
N（2014-11）	37	P01A0658	Male	57	WHO III	CK（+）、35βH11（-）、EMA（-）、GFAP（+～++）、S-100（+）、Ki-67（++）、CD34（-/+）、Vimentin（+～++）、AB/PAS（+）。
2017.07	69	P01A0659	Male	10	WHO I	Vimentin（+）、GFAP（-）、S-100（+）、Ki-67（约1%+）、P53（-）、EGFR（-）。
2017.07	69	P01A0660	Female	36	WHO II-III	GFAP（±）、S-100（++）、CD34（-/+）、Ki-67（+～++）、CK（-）、35βH11（-）。
N（2015-01）	39	P01A0661	Male	40	WHO II-III	GFAP（+）、S-100（+）、CD34（-/+）、Ki-67 5%（+）、CK（-）、35βH11（-）。
Legends:ADO expression was determined by immunohistochemistry (IHC) in a cohort consisting of 177 glioma tissues (LGG, n=55；HGG, WHO gradeⅢ and Ⅳgliomas，n= 119). Clinical characteristics of the patients are listed.
