# Supplementary material for: ADO/hypotaurine: a novel metabolic pathway contributing to glioblastoma development
Source: Cell Death Discov. 2021 Jan 22;7:21. doi: 10.1038/s41420-020-00398-5 (PMC7822925; doi:10.1038/s41420-020-00398-5)
Supplement: Supplementary file 11 — Supplementary Table 3 [file 41420_2020_398_MOESM11_ESM.xls]

## Sheet: Summary
MILLIPLEX Analyst Detail Report
Summary
Analyte Sample	CXCL2/GRObeta/MIP-2/CINC-3	CCL20/MIP-3alpha	CXCL16	CXCL5/ENA-78	CXCL1/GROalpha/KC/CINC-1
	pg/ml	pg/ml	pg/ml	pg/ml	pg/ml
Normal 1	<10.99↓	6.54	3213	56.05	47.6
Normal 2	<10.99↓	2.67	466.82	26.61	39.42
Normal 3	<10.99↓	6.84	2758	56.05	55.61
Normal 4	<10.99↓	4.51	1084	23.7	47.6
Normal 5	<10.99↓	6.84	977.28	38.38	55.61
Normal 6	<10.99↓	4.79	285.12	32.48	47.6
Normal 7	99.32	14.7	2221	751.28	6321
Normal 8	67.13	13.33	2731	407.23	2709
Normal 9	19.32	8.08	2101	112.63	369.01
Normal 10	<10.99↓	4.23	1648	38.38	47.6
Normal 11	<10.99↓	7.15	1947	44.28	47.6
54782 II-III	34.66	14.01	1654	334.09	761.59
55721 III	24.07	10.98	1312	203.24	549.95
57241 IV	38.52	26.35	2634	101.68	1223
57351 II-III	20	9.35	1194	189.05	479.37
52512 IV	112.53	21.71	3422	1081	7215
58421 IV	<10.99↓	8.39	1602	32.48	47.6
59271 IV	<10.99↓	12.2	25.29	15.1	39.42
58723 II-III	125.11	26.71	3619	1321	7737
56491 III	<10.99↓	5.36	990.23	26.61	47.6
53901 II-III	15.9	9.35	272.28	67.71	113.73
Notes:
Red-higher than maxDC, Black-Lower than minDC, Blue-between maxDC and minDC;
NAN-Curve Fitting Failed; N/A-Data marked out; ND-missing original data

## Sheet: Curves
MILLIPLEX Analyst Detail Report
4-P.log(2.40, 10.19, 0.76, 5.71)
			4-P.log(2.86, 10.48, 0.64, 5.90)
DC=(5.50, 35648) Chi = 0.040%			DC=(0.85, 8022) Chi = 0.034%
4-P.log(1.32, 10.59, 0.44, 4.82)
			4-P.log(2.35, 9.62, 0.83, 6.79)
DC=(0.63, 12384) Chi = 0.022%			DC=(6.23, 38018) Chi = 0.036%
4-P.log(2.22, 10.09, 0.95, 6.69)
DC=(15.43, 25961) Chi = 0.065%
Notes: CV-The Coefficient of Variation of standard curve replicates at each dilution level. Chi-The Chi-Square test statistic of the distance between observed concentrations with expected concentrations.
Files Name: C:\...\xPONENT31\Output\20200803-jiangchao_20200803_184206.csv
Program: Milliplex Analyte
Application Version: 5.1.0.0
User Name: Administrator
Organization: UNIV				Signature:
Creation Time: 08/05/2020 15:42:48 中国标准时间				Date:

## Sheet: CXCL2 GRObeta MIP-2 CINC-3
MILLIPLEX Analyst Detail Report
	Analyte CXCL2/GRObeta/MIP-2/CINC-3
	4-P.log(2.40, 10.19, 0.76, 5.71)
	Chi=0.040%, CV=0.90%, R²=1, DC=(5.50, 35648)
		Expected pg/ml(i)		MFI(i)	pg/ml(i)		MFI		pg/ml	CV		Recovery
		0		13			12.5			5.66%
				12
		17.67		24	16.68		24.5		17.33	2.89%		98.09%
				25	17.98
		53		57	53.01		57.5		53.48	1.23%		100.9%
				58	53.95
		159.01		212	157.65		219.5		161.62	4.83%		101.64%
				227	165.54
		477.04		1016	462.63		1029		466.58	1.72%		97.81%
				1041	470.52
		1431		4130	1384		4184		1401	1.82%		97.88%
				4238	1418
		4293		11412	4829		11544		4928	1.63%		114.78%
				11677	5029
		12880		16311	10652		16547		11108	2.01%		86.24%
				16782	11591
Notes: CV-The Coefficient of Variation of standard curve replicates at each dilution level. Chi-The Chi-Square test statistic of the distance between observed concentrations with expected concentrations.
Samples:
Sample						MFI(i)		pg/ml(i)			MFI		pg/ml			CV
陈淑兰 正常N						14		<10.99↓			14.5		<10.99↓			4.88%
						15		<10.99↓
余桂云 N						12		<10.99↓			12		<10.99↓			0%
						12		<10.99↓
王淑霞 N						13		<10.99↓			13		<10.99↓			0%
						13		<10.99↓
宋长海 N						14		<10.99↓			13		<10.99↓			10.88%
						12		<10.99↓
黄淑琴 N						12		<10.99↓			12		<10.99↓			0%
						12		<10.99↓
李茂全 N						12		<10.99↓			12.5		<10.99↓			5.66%
						13		<10.99↓
正常1						54		50.14			53.5		99.32			1.32%
						53		49.17
正常2						37		32.44			38		67.13			3.72%
						39		34.68
正常3						19		10			18.75		19.32			1.89%
						18.5		9.32
张茜楠						13		<10.99↓			13		<10.99↓			0%
						13		<10.99↓
胡乃英						13		<10.99↓			13.5		<10.99↓			5.24%
						14		<10.99↓
高效东 II-III						25		17.98			24.5		34.66			2.89%
						24		16.68
姜秀兰 III						20		11.36			20.5		24.07			3.45%
						21		12.71
佟葳 IV						26		19.26			26		38.52			0%
						26		19.26
1-II-III						19		10			19		20			0%
						19		10
刘大庆 IV						60		55.81			60.5		112.53			1.17%
						61		56.73
刘继瑞 IV						13		<10.99↓			12.75		<10.99↓			2.77%
						12.5		<10.99↓
梁艳 IV						11		<10.99↓			10.5		<10.99↓			6.73%
						10		<10.99↓
张成友 II-III						66.5		61.67			67.5		125.11			2.1%
						68.5		63.43
李莹 III						12		<10.99↓			12.75		<10.99↓			8.32%
						13.5		<10.99↓
刘志军 II-III						18		8.63			17.5		15.9			4.04%
						17		7.26
Notes: Red-higher than maxDC, Black-Lower than minDC, Blue-between maxDC and minDC; NAN-Curve Fitting Failed; N/A-Data marked out; ND-missing original data

## Sheet: CCL20 MIP-3alpha
MILLIPLEX Analyst Detail Report
	Analyte CCL20/MIP-3alpha
	4-P.log(2.86, 10.48, 0.64, 5.90)
	Chi=0.034%, CV=0.95%, R²=1, DC=(0.85, 8022)
		Expected pg/ml(i)		MFI(i)	pg/ml(i)		MFI		pg/ml	CV		Recovery
		0		22			22			0%
				22
		2.98		24.5	2.97		25		3.27	2.83%		109.73%
				25.5	3.57
		8.93		31.5	7.52		32.25		8.04	3.29%		90.02%
				33	8.56
		26.79		58.5	26.76		59		27.11	1.2%		101.2%
				59.5	27.46
		80.37		148	83.34		149		83.92	0.95%		104.41%
				150	84.49
		241.11		459	232.52		453.5		230.19	1.72%		95.47%
				448	227.84
		723.33		1856	743.18		1860		744.48	0.29%		102.92%
				1864	745.77
		2170		5688	2192		5589		2149	2.51%		99.02%
				5490	2107
Notes: CV-The Coefficient of Variation of standard curve replicates at each dilution level. Chi-The Chi-Square test statistic of the distance between observed concentrations with expected concentrations.
Samples:
Sample						MFI(i)		pg/ml(i)			MFI		pg/ml			CV
陈淑兰 正常N						27		4.52			25		6.54			11.31%
						23		2.12
余桂云 N						23		2.12			21.5		2.67			9.87%
						20		<1.69↓
王淑霞 N						25		3.27			25.25		6.84			1.4%
						25.5		3.57
宋长海 N						23.5		2.39			23.25		4.51			1.52%
						23		2.12
黄淑琴 N						23.5		2.39			25.25		6.84			9.8%
						27		4.52
李茂全 N						24		2.68			23.5		4.79			3.01%
						23		2.12
正常1						31		7.18			31.25		14.7			1.13%
						31.5		7.52
正常2						30.5		6.84			30.25		13.33			1.17%
						30		6.5
正常3						27.5		4.84			26.25		8.08			6.73%
						25		3.27
张茜楠						22		1.59			23		4.23			6.15%
						24		2.68
胡乃英						25.5		3.57			25.5		7.15			0%
						25.5		3.57
高效东 II-III						31		7.18			30.75		14.01			1.15%
						30.5		6.84
姜秀兰 III						30		6.5			28.5		10.98			7.44%
						27		4.52
佟葳 IV						40		13.53			39.5		26.35			1.79%
						39		12.82
1-II-III						28		5.16			27.25		9.35			3.89%
						26.5		4.2
刘大庆 IV						38		12.1			36.25		21.71			6.83%
						34.5		9.61
刘继瑞 IV						26		3.88			26.5		8.39			2.67%
						27		4.52
梁艳 IV						21		1.1			21		2.2			0%
						21		1.1
张成友 II-III						39		12.82			39.75		26.71			2.67%
						40.5		13.89
李莹 III						24		2.68			24		5.36			0%
						24		2.68
刘志军 II-III						27.5		4.84			27.25		9.35			1.3%
						27		4.52
Notes: Red-higher than maxDC, Black-Lower than minDC, Blue-between maxDC and minDC; NAN-Curve Fitting Failed; N/A-Data marked out; ND-missing original data

## Sheet: CXCL16
MILLIPLEX Analyst Detail Report
	Analyte CXCL16
	4-P.log(1.32, 10.59, 0.44, 4.82)
	Chi=0.022%, CV=0.58%, R²=1, DC=(0.63, 12384)
		Expected pg/ml(i)		MFI(i)	pg/ml(i)		MFI		pg/ml	CV		Recovery
		0		9.5			9.75			3.63%
				10
		3.26		18.5	3.42		18.25		3.34	1.94%		102.39%
				18	3.26
		9.79		36	9.34		36		9.34	0%		95.37%
				36	9.34
		29.38		94.5	29.54		96.5		30.22	2.93%		102.87%
				98.5	30.9
		88.15		276	89		276.5		89.16	0.26%		101.15%
				277	89.32
		264.44		793.5	254.08		802.75		257.07	1.63%		97.21%
				812	260.08
		793.33		2330	806.67		2331		807.18	0.08%		101.75%
				2332	807.68
		2380		5316	2333		5376		2372	1.6%		99.64%
				5437	2411
Notes: CV-The Coefficient of Variation of standard curve replicates at each dilution level. Chi-The Chi-Square test statistic of the distance between observed concentrations with expected concentrations.
Samples:
Sample						MFI(i)		pg/ml(i)			MFI		pg/ml			CV
陈淑兰 正常N						4101		1627			4063		3213			1.33%
						4024		1586
余桂云 N						730		233.57			729.5		466.82			0.1%
						729		233.25
王淑霞 N						3562		1353			3615		2758			2.1%
						3669		1405
宋长海 N						1635		541.56			1637		1084			0.13%
						1638		542.65
黄淑琴 N						1491		489.97			1487		977.28			0.36%
						1484		487.31
李茂全 N						445		142.72			444.5		285.12			0.16%
						444		142.4
正常1						3018		1099			3043		2221			1.18%
						3069		1122
正常2						3512		1329			3588		2731			2.98%
						3663		1402
正常3						2914		1053			2909		2101			0.27%
						2903		1048
张茜楠						2373		824.23			2372		1648			0.06%
						2371		823.42
胡乃英						2724		970.11			2732		1947			0.43%
						2740		977.18
高效东 II-III						2352		815.74			2380		1654			1.63%
						2407		838.04
姜秀兰 III						1905		641.32			1944		1312			2.84%
						1983		670.91
佟葳 IV						3479		1313			3488		2634			0.36%
						3497		1321
1-II-III						1789		597.97			1786		1194			0.26%
						1782		595.56
刘大庆 IV						4172		1664			4259		3422			2.89%
						4346		1759
刘继瑞 IV						2318		802.05			2315		1602			0.18%
						2312		799.64
梁艳 IV						46		12.82			45.5		25.29			1.55%
						45		12.47
张成友 II-III						4502		1845			4438		3619			2.05%
						4374		1774
李莹 III						1521		500.63			1505		990.23			1.46%
						1490		489.61
刘志军 II-III						429.5		137.81			424.25		272.28			1.75%
						419		134.48
Notes: Red-higher than maxDC, Black-Lower than minDC, Blue-between maxDC and minDC; NAN-Curve Fitting Failed; N/A-Data marked out; ND-missing original data

## Sheet: CXCL5 ENA-78
MILLIPLEX Analyst Detail Report
	Analyte CXCL5/ENA-78
	4-P.log(2.35, 9.62, 0.83, 6.79)
	Chi=0.036%, CV=1.03%, R²=1, DC=(6.23, 38018)
		Expected pg/ml(i)		MFI(i)	pg/ml(i)		MFI		pg/ml	CV		Recovery
		0		12			12.5			5.66%
				13
		16.21		14	19.19		14		19.19	0%		118.38%
				14	19.19
		48.64		19	48.07		18.5		45.27	3.82%		93.07%
				18	42.45
		145.93		38	139.07		38		139.07	0%		95.3%
				38	139.07
		437.78		147	450.51		150		457.08	2.83%		104.41%
				153	463.59
		1313		696.5	1292		704.5		1302	1.61%		99.15%
				712.5	1312
		3940		2831	3822		2843		3837	0.57%		97.38%
				2854	3852
		11820		7067	11983		7145		12221	1.54%		103.4%
				7222	12465
Notes: CV-The Coefficient of Variation of standard curve replicates at each dilution level. Chi-The Chi-Square test statistic of the distance between observed concentrations with expected concentrations.
Samples:
Sample						MFI(i)		pg/ml(i)			MFI		pg/ml			CV
陈淑兰 正常N						15		25.09			15.5		56.05			4.56%
						16		30.95
余桂云 N						13		13.31			13		26.61			0%
						13		13.31
王淑霞 N						15		25.09			15.5		56.05			4.56%
						16		30.95
宋长海 N						12.5		10.4			12.75		23.7			2.77%
						13		13.31
黄淑琴 N						14		19.19			14		38.38			0%
						14		19.19
李茂全 N						13		13.31			13.5		32.48			5.24%
						14		19.19
正常1						115		376.26			114.75		751.28			0.31%
						114.5		375.03
正常2						55		203.62			55		407.23			0%
						55		203.62
正常3						21		59.02			20.5		112.63			3.45%
						20		53.59
张茜楠						14		19.19			14		38.38			0%
						14		19.19
胡乃英						15		25.09			14.5		44.28			4.88%
						14		19.19
高效东 II-III						45		167.05			45		334.09			0%
						45		167.05
姜秀兰 III						30		103.95			29.5		203.24			2.4%
						29		99.27
佟葳 IV						19		48.07			19.5		101.68			3.63%
						20		53.59
1-II-III						28		94.52			28		189.05			0%
						28		94.52
刘大庆 IV						182.5		524.88			190.25		1081			5.76%
						198		555.37
刘继瑞 IV						14		19.19			13.5		32.48			5.24%
						13		13.31
梁艳 IV						12		7.55			12		15.1			0%
						12		7.55
张成友 II-III						251		652.83			255.25		1321			2.35%
						259.5		667.66
李莹 III						12		7.55			13		26.61			10.88%
						14		19.19
刘志军 II-III						16		30.95			16.5		67.71			4.29%
						17		36.74
Notes: Red-higher than maxDC, Black-Lower than minDC, Blue-between maxDC and minDC; NAN-Curve Fitting Failed; N/A-Data marked out; ND-missing original data

## Sheet: CXCL1 GROalpha KC CINC-1
MILLIPLEX Analyst Detail Report
	Analyte CXCL1/GROalpha/KC/CINC-1
	4-P.log(2.22, 10.09, 0.95, 6.69)
	Chi=0.065%, CV=1.75%, R²=0.999, DC=(15.43, 25961)
		Expected pg/ml(i)		MFI(i)	pg/ml(i)		MFI		pg/ml	CV		Recovery
		0		11			11			0%
				11
		17.43		12	23.8		12		23.8	0%		136.56%
				12	23.8
		52.3		15	46.53		15		46.53	0%		88.97%
				15	46.53
		156.91		32	139.29		33.5		145.73	6.33%		92.87%
				35	151.98
		470.74		191	493.2		196.5		501.14	3.96%		106.46%
				202	508.96
		1412		1237	1363		1255		1375	2.03%		97.34%
				1273	1386
		4237		6136	4140		6132		4137	0.1%		97.65%
				6128	4134
		12710		14443	13189		14582		13469	1.34%		105.97%
				14720	13758
Notes: CV-The Coefficient of Variation of standard curve replicates at each dilution level. Chi-The Chi-Square test statistic of the distance between observed concentrations with expected concentrations.
Samples:
Sample						MFI(i)		pg/ml(i)			MFI		pg/ml			CV
陈淑兰 正常N						12		23.8			12		47.6			0%
						12		23.8
余桂云 N						11		15.53			11.5		39.42			6.15%
						12		23.8
王淑霞 N						13		31.71			12.5		55.61			5.66%
						12		23.8
宋长海 N						12		23.8			12		47.6			0%
						12		23.8
黄淑琴 N						12		23.8			12.5		55.61			5.66%
						13		31.71
李茂全 N						12		23.8			12		47.6			0%
						12		23.8
正常1						4347		3088			4477		6321			4.11%
						4607		3234
正常2						1200		1340			1223		2709			2.66%
						1246		1369
正常3						44		186.28			43.5		369.01			1.63%
						43		182.71
张茜楠						12		23.8			12		47.6			0%
						12		23.8
胡乃英						12		23.8			12		47.6			0%
						12		23.8
高效东 II-III						123		381.73			122.5		761.59			0.58%
						122		379.85
姜秀兰 III						71.5		269.16			73.75		549.95			4.31%
						76		280.68
佟葳 IV						285		615.15			282		1223			1.5%
						279		608.08
1-II-III						59.5		236.05			60.75		479.37			2.91%
						62		243.27
刘大庆 IV						5072		3499			5257		7215			4.98%
						5442		3717
刘继瑞 IV						12		23.8			12		47.6			0%
						12		23.8
梁艳 IV						11		15.53			11.5		39.42			6.15%
						12		23.8
张成友 II-III						5598		3810			5696		7737			2.43%
						5794		3928
李莹 III						12		23.8			12		47.6			0%
						12		23.8
刘志军 II-III						16		53.49			16.5		113.73			4.29%
						17		60.18
Notes: Red-higher than maxDC, Black-Lower than minDC, Blue-between maxDC and minDC; NAN-Curve Fitting Failed; N/A-Data marked out; ND-missing original data
